# Supplementary material for: Analysis of the Impact of Ethanol Extract of Calendula officinalis L. on Human Fibroblast Cell Cultures Using the PANsys 3000 Device for Breeding and Visualization of Cells
Source: Life (Basel). 2023 Sep 22;13(10):1949. doi: 10.3390/life13101949 (PMC10608748; doi:10.3390/life13101949)
Supplement: Supplementary file 1 [file life-13-01949-s001.zip]

Archive with 5 entries (5 files):
- Video 1. Gingival fibroblasts - 7% alcohol concentration calendula extract addition.avi
- Video 2. Gingival fibroblasts - 20% alcohol concentration calendula extract addition.avi
- Video 3. Gingival fibroblasts - 100% alcohol concentration calendula extract addition.avi
- Video 4. Positive control - gingival fibroblasts without calendula extract addition.avi
- Video 5. Negative control.avi
